# Supplementary material for: The miRNA Transcriptome Directly Reflects the Physiological and Biochemical Differences between Red, White, and Intermediate Muscle Fiber Types
Source: Int J Mol Sci. 2015 Apr 29;16(5):9635–53. doi: 10.3390/ijms16059635 (PMC4463610; doi:10.3390/ijms16059635)
Supplement: Supplementary file 1 [file ijms-16-09635-s001.zip]

Archive with 2 entries (2 files):
- ijms-75212-Supplementary Information-Figures.pdf
- ijms-75212-Supplementary Information-Tables.zip
